# Supplementary material for: A Novel Quinoline Inhibitor of the Canonical NF-κB Transcription Factor Pathway
Source: Biology (Basel). 2024 Nov 7;13(11):910. doi: 10.3390/biology13110910 (PMC11591978; doi:10.3390/biology13110910)
Supplement: Supplementary file 1 [file biology-13-00910-s001.zip]

Archive with 4 entries (4 files):
- Supplementary Information File S1 - Imaging analysis methods.pdf
- Supplementary Information File S2 - Proton and Carbon NMRs.pdf
- Supplementary Information File S3 - Cell density and TNF dose.pdf
- Supplementary Information File S4. Western blots.pdf
